# Supplementary material for: Comprehensive Analysis of N6-Methyladenosine (m6A) Writers, Erasers, and Readers in Cervical Cancer
Source: Int J Mol Sci. 2022 Jun 28;23(13):7165. doi: 10.3390/ijms23137165 (PMC9266832; doi:10.3390/ijms23137165)
Supplement: Supplementary file 1 [file ijms-23-07165-s001.zip]

Archive with 1 entries (1 files):
- ijms-1759226-supplementary.pdf
